# Supplementary material for: NEDDylation promotes stress granule assembly
Source: Nat Commun. 2016 Jul 6;7:12125. doi: 10.1038/ncomms12125 (PMC4935812; doi:10.1038/ncomms12125)
Supplement: Supplementary Data 1 — Proteomic analysis of affinity-purified bands for identifying neddylated proteins [file ncomms12125-s2.xls]

## Sheet: 1
		List of identified proteins from band #1
No.	Accession	Reference	Score	MW	Peptide
1	76496472	60S ribosomal protein L3 isoform b [Homo sapiens]	210.283	40126.6	77
2	16579885	60S ribosomal protein L4 [Homo sapiens]	200.276	47667.5	54
3	16753227	60S ribosomal protein L6 [Homo sapiens]	140.232	32707.6	26
4	14591909	60S ribosomal protein L5 [Homo sapiens]	100.275	34340.7	15
5	124494254	proliferation-associated protein 2G4 [Homo sapiens]	90.2044	43759.2	13
6	66346683	plasminogen activator inhibitor 1 RNA-binding protein isoform 3 [Homo sapiens]	70.2597	43109.6	7
7	4506743	40S ribosomal protein S8 [Homo sapiens]	60.2477	24190.2	8
8	34098946	nuclease-sensitive element-binding protein 1 [Homo sapiens]	50.3726	35902.7	5
9	358356402	60S ribosomal protein L15 isoform 1 [Homo sapiens]	50.1909	24131.1	5
10	17158044	40S ribosomal protein S6 [Homo sapiens]	40.2525	28663	4
11	4506661	60S ribosomal protein L7a [Homo sapiens]	40.2252	29977	4
12	393715091	tubulin alpha-1A chain isoform 1 [Homo sapiens]	40.198	50103.7	4
13	4506607	60S ribosomal protein L18 isoform 1 [Homo sapiens]	40.1957	21621.1	4
14	29171711	melanoma-associated antigen B1 [Homo sapiens]	40.1931	39012.7	4
15	341604768	60S ribosomal protein L13 isoform 2 [Homo sapiens]	40.1692	22170.4	5
16	29788785	tubulin beta chain [Homo sapiens]	30.2717	49639	3
17	68799814	AP-2 complex subunit mu isoform b [Homo sapiens]	30.2387	49358	3
18	55743128	60S ribosomal protein L32 [Homo sapiens]	30.2234	15849.8	4
19	11415026	60S ribosomal protein L18a [Homo sapiens]	30.186	20748.9	3
20	15431301	60S ribosomal protein L7 [Homo sapiens]	30.1716	29207.2	3
21	4506649	60S ribosomal protein L3 isoform a [Homo sapiens]	30.149	46079.8	3
22	4506623	60S ribosomal protein L27 [Homo sapiens]	20.2449	15787.8	2
23	83641870	nucleophosmin isoform 3 [Homo sapiens]	20.2298	28382.7	3
24	15431303	60S ribosomal protein L9 [Homo sapiens]	20.1636	21849.8	2
25	78000183	60S ribosomal protein L14 [Homo sapiens]	20.1609	23417	2
26	4503471	elongation factor 1-alpha 1 [Homo sapiens]	20.1581	50109.2	2
27	16117791	60S ribosomal protein L35a [Homo sapiens]	20.1415	12529.8	2
28	4506711	40S ribosomal protein S27 [Homo sapiens]	20.14	9454.84	2
29	4506643	60S ribosomal protein L37a [Homo sapiens]	20.1303	10268.5	2
30	224591430	cell growth-regulating nucleolar protein [Homo sapiens]	10.2617	43607	1
31	18104948	60S ribosomal protein L21 [Homo sapiens]	10.2583	18553.1	1
32	45439306	aspartate--tRNA ligase, cytoplasmic [Homo sapiens]	10.2394	57100.1	1
33	4506663	60S ribosomal protein L8 [Homo sapiens]	10.2306	28007.3	1
34	163965364	nascent polypeptide-associated complex subunit alpha isoform b [Homo sapiens]	10.2207	23369.7	1
35	55770900	ribosome biogenesis protein BRX1 homolog [Homo sapiens]	10.202	41375	1
36	83700235	eukaryotic initiation factor 4A-II [Homo sapiens]	10.1976	46372.8	1
37	302565871	uncharacterized protein C9orf174 [Homo sapiens]	10.1854	197219	1
38	10835073	glycylpeptide N-tetradecanoyltransferase 1 [Homo sapiens]	10.1814	56769.9	1
39	4506701	40S ribosomal protein S23 [Homo sapiens]	10.1798	15797.7	1
40	57863246	terminal uridylyltransferase 4 isoform b [Homo sapiens]	10.1783	185047	2
41	156766050	protein AHNAK2 [Homo sapiens]	10.1764	616248	1
42	40353734	nucleophosmin isoform 2 [Homo sapiens]	10.1751	29446.3	1
43	316659409	actin, cytoplasmic 2 [Homo sapiens]	10.174	41765.8	1
44	49410495	testis-specific Y-encoded-like protein 5 [Homo sapiens]	10.1671	45116	1
45	28827813	NACHT, LRR and PYD domains-containing protein 14 [Homo sapiens]	10.1655	124652	1
46	7705636	vesicle transport protein GOT1B [Homo sapiens]	10.1589	15415.4	1
47	16554611	28S ribosomal protein S15, mitochondrial [Homo sapiens]	10.1583	29823.5	1
48	6912634	60S ribosomal protein L13a isoform 1 [Homo sapiens]	10.1546	23562.4	1
49	4506613	60S ribosomal protein L22 proprotein [Homo sapiens]	10.1527	14777.8	1
50	4506621	60S ribosomal protein L26 [Homo sapiens]	10.1471	17247.5	1
51	207444687	solute carrier family 41 member 2 [Homo sapiens]	10.1439	62433.6	1
52	61743954	neuroblast differentiation-associated protein AHNAK isoform 1 [Homo sapiens]	10.1429	628705	1
53	291084757	pyruvate dehydrogenase E1 component subunit alpha, somatic form, mitochondrial isoform 4 precursor [Homo sapiens]	10.1402	40162.1	1
54	4503273	angiotensin-converting enzyme isoform 1 precursor [Homo sapiens]	10.1401	149620	1
55	4885049	actin, alpha cardiac muscle 1 proprotein [Homo sapiens]	10.1398	41991.9	1
56	4506725	40S ribosomal protein S4, X isoform X isoform [Homo sapiens]	10.1392	29579.1	1
57	7706326	pre-mRNA branch site protein p14 [Homo sapiens]	10.1388	14575.5	1
58	17105394	60S ribosomal protein L23a [Homo sapiens]	10.1387	17684.1	1
59	301898023	tetratricopeptide repeat protein 27 isoform 2 [Homo sapiens]	10.138	90921.4	1
60	25777600	26S proteasome non-ATPase regulatory subunit 1 isoform 1 [Homo sapiens]	10.1371	105769	1
61	395132450	60S ribosomal protein L13a isoform 2 [Homo sapiens]	10.1333	16720.4	1
62	15718687	40S ribosomal protein S3 isoform 1 [Homo sapiens]	10.1326	26671.4	1
63	156105699	RING finger and CCCH-type zinc finger domain-containing protein 2 isoform 2 [Homo sapiens]	10.1318	117844	1
64	222418639	melanoma-associated antigen B2 [Homo sapiens]	10.13	35255.1	1
65	62243290	insulin-like growth factor-binding protein 4 precursor [Homo sapiens]	10.1258	27915.5	1
66	16117789	60S ribosomal protein L34 [Homo sapiens]	10.1248	13284.5	1
67	209915581	60S ribosomal protein L28 isoform 1 [Homo sapiens]	10.1247	18418.4	1
68	381342476	heterogeneous nuclear ribonucleoprotein H [Homo sapiens]	10.1242	49198.4	1
69	4505863	urokinase-type plasminogen activator isoform 1 preproprotein [Homo sapiens]	10.1242	48475.7	1
70	15100151	abhydrolase domain-containing protein 16A isoform a [Homo sapiens]	10.1215	63203.2	1
71	410171313	PREDICTED: RNA-binding protein 8A-like isoform 2 [Homo sapiens]	10.1212	24038.6	1
72	75677365	dynein heavy chain 2, axonemal [Homo sapiens]	10.1205	507374	1
73	260436928	zinc finger protein 260 [Homo sapiens]	10.1189	47191.2	1
74	222136585	protein timeless homolog [Homo sapiens]	10.1182	138572	1
75	40316939	5-aminolevulinate synthase, nonspecific, mitochondrial precursor [Homo sapiens]	10.1174	70535.7	1
76	28558979	mediator of RNA polymerase II transcription subunit 27 isoform 1 [Homo sapiens]	10.1174	35409.3	1
77	14249166	transmembrane protein 147 isoform 1 [Homo sapiens]	10.1173	25243.9	2
78	28269687	zygote arrest protein 1 [Homo sapiens]	10.1161	45843.6	1
79	22538806	C-C motif chemokine 23 isoform CKbeta8-1 precursor [Homo sapiens]	10.1159	15279.8	1
80	148833486	uncharacterized protein C1orf43 isoform 3 [Homo sapiens]	10.1155	28761	1
81	21361176	retinal dehydrogenase 1 [Homo sapiens]	10.1114	54827	1
82	229892270	DDB1- and CUL4-associated factor 13 [Homo sapiens]	10.1078	67508.2	1
83	148806928	uncharacterized protein KIAA1211 [Homo sapiens]	10.1016	136678	1
84	156564401	vesicle-fusing ATPase [Homo sapiens]	10.1015	82542.2	1
85	94680985	cyclin-J-like protein [Homo sapiens]	10.1009	48374.4	2
86	304434690	serine/threonine-protein phosphatase 6 regulatory ankyrin repeat subunit B isoform A [Homo sapiens]	10.1004	107535	1

## Sheet: 2
		List of identified proteins from band #2
No.	Accession	Reference	Score	MW	Peptide
1	16579885	60S ribosomal protein L4 [Homo sapiens]	200.25	47667.5	50
2	16753227	60S ribosomal protein L6 [Homo sapiens]	170.257	32707.6	42
3	14591909	60S ribosomal protein L5 [Homo sapiens]	150.265	34340.7	19
4	4506743	40S ribosomal protein S8 [Homo sapiens]	70.2415	24190.2	9
5	4885049	actin, alpha cardiac muscle 1 proprotein [Homo sapiens]	70.1667	41991.9	8
6	59859885	40S ribosomal protein SA [Homo sapiens]	60.2272	32833.4	6
7	55770900	ribosome biogenesis protein BRX1 homolog [Homo sapiens]	60.2096	41375	6
8	4506661	60S ribosomal protein L7a [Homo sapiens]	50.239	29977	6
9	358356402	60S ribosomal protein L15 isoform 1 [Homo sapiens]	50.2242	24131.1	6
10	76496472	60S ribosomal protein L3 isoform b [Homo sapiens]	50.2037	40126.6	6
11	4506607	60S ribosomal protein L18 isoform 1 [Homo sapiens]	50.187	21621.1	6
12	291084757	pyruvate dehydrogenase E1 component subunit alpha, somatic form, mitochondrial isoform 4 precursor [Homo sapiens]	50.1715	40162.1	6
13	17158044	40S ribosomal protein S6 [Homo sapiens]	50.1481	28663	5
14	5174447	guanine nucleotide-binding protein subunit beta-2-like 1 [Homo sapiens]	40.2215	35054.6	5
15	11415026	60S ribosomal protein L18a [Homo sapiens]	40.2075	20748.9	6
16	15431301	60S ribosomal protein L7 [Homo sapiens]	40.1898	29207.2	4
17	34098946	nuclease-sensitive element-binding protein 1 [Homo sapiens]	30.3084	35902.7	3
18	163965364	nascent polypeptide-associated complex subunit alpha isoform b [Homo sapiens]	30.2343	23369.7	3
19	392513662	interleukin enhancer-binding factor 2 isoform 2 [Homo sapiens]	30.2172	38886.2	3
20	316659409	actin, cytoplasmic 2 [Homo sapiens]	30.2129	41765.8	4
21	124494254	proliferation-associated protein 2G4 [Homo sapiens]	30.1853	43759.2	3
22	341604768	60S ribosomal protein L13 isoform 2 [Homo sapiens]	30.1709	22170.4	3
23	56243583	WD repeat-containing protein 18 [Homo sapiens]	30.1517	47375.1	3
24	55743128	60S ribosomal protein L32 [Homo sapiens]	20.219	15849.8	2
25	78000183	60S ribosomal protein L14 [Homo sapiens]	20.2163	23417	2
26	83641870	nucleophosmin isoform 3 [Homo sapiens]	20.2162	28382.7	3
27	22547134	39S ribosomal protein L37, mitochondrial [Homo sapiens]	20.2147	48087.2	2
28	4506643	60S ribosomal protein L37a [Homo sapiens]	20.2111	10268.5	2
29	302565871	uncharacterized protein C9orf174 [Homo sapiens]	20.209	197219	3
30	378404908	glyceraldehyde-3-phosphate dehydrogenase isoform 2 [Homo sapiens]	20.1886	31528	2
31	15718687	40S ribosomal protein S3 isoform 1 [Homo sapiens]	20.1666	26671.4	2
32	49472822	eukaryotic translation initiation factor 3 subunit G [Homo sapiens]	20.165	35588.9	2
33	4506613	60S ribosomal protein L22 proprotein [Homo sapiens]	20.1589	14777.8	2
34	209915581	60S ribosomal protein L28 isoform 1 [Homo sapiens]	20.1471	18418.4	2
35	4506625	60S ribosomal protein L27a [Homo sapiens]	20.136	16551	2
36	16117789	60S ribosomal protein L34 [Homo sapiens]	20.1359	13284.5	2
37	18104948	60S ribosomal protein L21 [Homo sapiens]	10.2457	18553.1	2
38	4506663	60S ribosomal protein L8 [Homo sapiens]	10.2306	28007.3	1
39	222418639	melanoma-associated antigen B2 [Homo sapiens]	10.229	35255.1	1
40	375151597	60S ribosomal protein L10 isoform c [Homo sapiens]	10.202	20452.8	1
41	14110420	heterogeneous nuclear ribonucleoprotein D0 isoform a [Homo sapiens]	10.1886	38410.3	1
42	4506725	40S ribosomal protein S4, X isoform X isoform [Homo sapiens]	10.175	29579.1	1
43	15100151	abhydrolase domain-containing protein 16A isoform a [Homo sapiens]	10.1748	63203.2	1
44	51242968	erlin-2 isoform 2 [Homo sapiens]	10.169	16803.3	1
45	124248554	melanoma-associated antigen 9 [Homo sapiens]	10.162	35066	1
46	19923483	ras-related protein Rab-14 [Homo sapiens]	10.1561	23881.9	1
47	15055539	40S ribosomal protein S2 [Homo sapiens]	10.1559	31304.6	1
48	25777600	26S proteasome non-ATPase regulatory subunit 1 isoform 1 [Homo sapiens]	10.1513	105769	1
49	4506667	60S acidic ribosomal protein P0 [Homo sapiens]	10.1501	34251.8	1
50	4503273	angiotensin-converting enzyme isoform 1 precursor [Homo sapiens]	10.15	149620	1
51	115529486	copper-transporting ATPase 1 [Homo sapiens]	10.148	163269	1
52	38016949	astrotactin-2 isoform d [Homo sapiens]	10.1478	44532.1	1
53	308818195	dihydropyrimidinase-related protein 2 isoform 1 [Homo sapiens]	10.1466	73457.2	1
54	56550081	mitotic checkpoint protein BUB3 isoform b [Homo sapiens]	10.1466	36931.1	1
55	4506623	60S ribosomal protein L27 [Homo sapiens]	10.1455	15787.8	1
56	4506711	40S ribosomal protein S27 [Homo sapiens]	10.143	9454.84	1
57	16117791	60S ribosomal protein L35a [Homo sapiens]	10.1421	12529.8	1
58	329663504	voltage-dependent R-type calcium channel subunit alpha-1E isoform 1 [Homo sapiens]	10.1414	261562	1
59	120953251	neuron navigator 3 [Homo sapiens]	10.1398	252864	1
60	4506651	60S ribosomal protein L36a-like [Homo sapiens]	10.1395	12460.8	1
61	401664560	hydrocephalus-inducing protein homolog isoform a [Homo sapiens]	10.1379	575530	1
62	395132450	60S ribosomal protein L13a isoform 2 [Homo sapiens]	10.1368	16720.4	2
63	151301127	dynein heavy chain 7, axonemal [Homo sapiens]	10.136	460862	1
64	145046269	rotatin [Homo sapiens]	10.1357	248468	1
65	23397429	eukaryotic translation initiation factor 3 subunit M [Homo sapiens]	10.1349	42475.8	1
66	110835710	sodium channel protein type 10 subunit alpha [Homo sapiens]	10.1332	220482	1
67	10835242	cGMP-dependent protein kinase 1 isoform 2 [Homo sapiens]	10.13	77754.7	1
68	57863246	terminal uridylyltransferase 4 isoform b [Homo sapiens]	10.1298	185047	1
69	55770834	centromere protein F [Homo sapiens]	10.1294	357305	1
70	157266317	serine/threonine-protein kinase ATR [Homo sapiens]	10.1291	301170	1
71	41281447	intraflagellar transport protein 140 homolog [Homo sapiens]	10.1278	165087	1
72	4506609	60S ribosomal protein L19 [Homo sapiens]	10.1275	23451.3	1
73	155969714	protein NPAT [Homo sapiens]	10.1273	154194	1
74	332688227	dynein heavy chain 8, axonemal [Homo sapiens]	10.127	538251	1
75	356640224	cadherin-4 isoform 3 [Homo sapiens]	10.1265	92329.9	1
76	7705706	40S ribosomal protein S27-like [Homo sapiens]	10.1263	9470.87	1
77	89276769	mitogen-activated protein kinase 4 [Homo sapiens]	10.126	65880.3	1
78	384081579	crumbs homolog 1 isoform 3 [Homo sapiens]	10.1245	151139	1
79	284520904	transmembrane protein 200B [Homo sapiens]	10.1244	32729.4	1
80	28558979	mediator of RNA polymerase II transcription subunit 27 isoform 1 [Homo sapiens]	10.1238	35409.3	1
81	257467639	protein SOGA1 isoform 1 [Homo sapiens]	10.1238	183743	1
82	214010226	40S ribosomal protein S24 isoform d [Homo sapiens]	10.1235	32409.9	1
83	66529203	RING finger protein 213 isoform 2 [Homo sapiens]	10.1234	118361	1
84	6912634	60S ribosomal protein L13a isoform 1 [Homo sapiens]	10.1234	23562.4	1
85	156766050	protein AHNAK2 [Homo sapiens]	10.1226	616248	1
86	4506621	60S ribosomal protein L26 [Homo sapiens]	10.1222	17247.5	1
87	51173722	peregrin isoform 2 [Homo sapiens]	10.1174	137412	1
88	56699409	RNA-binding motif protein, X chromosome isoform 1 [Homo sapiens]	10.1172	42306.3	1
89	124430557	A disintegrin and metalloproteinase with thrombospondin motifs 20 preproprotein [Homo sapiens]	10.1152	214578	1
90	221139764	PHD and RING finger domain-containing protein 1 [Homo sapiens]	10.1151	178470	1
91	112382270	matrix metalloproteinase-17 preproprotein [Homo sapiens]	10.1026	66611.2	1
92	148806928	uncharacterized protein KIAA1211 [Homo sapiens]	10.1011	136678	1

## Sheet: 3
		List of identified proteins from band #3
No.	Accession	Reference	Score	MW	Peptide
1	14591909	60S ribosomal protein L5 [Homo sapiens]	200.292	34340.7	49
2	16753227	60S ribosomal protein L6 [Homo sapiens]	190.264	32707.6	128
3	15431301	60S ribosomal protein L7 [Homo sapiens]	120.212	29207.2	21
4	5174447	guanine nucleotide-binding protein subunit beta-2-like 1 [Homo sapiens]	110.262	35054.6	12
5	4506661	60S ribosomal protein L7a [Homo sapiens]	100.243	29977	17
6	17158044	40S ribosomal protein S6 [Homo sapiens]	70.2461	28663	13
7	4506667	60S acidic ribosomal protein P0 [Homo sapiens]	70.2418	34251.8	9
8	358356402	60S ribosomal protein L15 isoform 1 [Homo sapiens]	70.2001	24131.1	8
9	378404908	glyceraldehyde-3-phosphate dehydrogenase isoform 2 [Homo sapiens]	60.263	31528	7
10	156564403	pyruvate dehydrogenase E1 component subunit beta, mitochondrial isoform 1 precursor [Homo sapiens]	60.2534	39208.1	7
11	83641870	nucleophosmin isoform 3 [Homo sapiens]	60.2468	28382.7	7
12	4506743	40S ribosomal protein S8 [Homo sapiens]	60.2359	24190.2	12
13	16579885	60S ribosomal protein L4 [Homo sapiens]	50.2141	47667.5	5
14	341604768	60S ribosomal protein L13 isoform 2 [Homo sapiens]	50.1613	22170.4	7
15	163965364	nascent polypeptide-associated complex subunit alpha isoform b [Homo sapiens]	40.2548	23369.7	5
16	78000183	60S ribosomal protein L14 [Homo sapiens]	40.2247	23417	5
17	15718687	40S ribosomal protein S3 isoform 1 [Homo sapiens]	40.219	26671.4	4
18	4506723	40S ribosomal protein S3a isoform 1 [Homo sapiens]	40.1871	29925.8	4
19	4506607	60S ribosomal protein L18 isoform 1 [Homo sapiens]	30.2207	21621.1	3
20	14043072	heterogeneous nuclear ribonucleoproteins A2/B1 isoform B1 [Homo sapiens]	30.2043	37406.7	3
21	209862831	annexin A2 isoform 2 [Homo sapiens]	30.1895	38579.8	3
22	76496472	60S ribosomal protein L3 isoform b [Homo sapiens]	30.1853	40126.6	3
23	15055539	40S ribosomal protein S2 [Homo sapiens]	30.1811	31304.6	4
24	58761498	heterogeneous nuclear ribonucleoprotein A1-like 2 [Homo sapiens]	30.1564	34204.3	3
25	14141193	40S ribosomal protein S9 [Homo sapiens]	30.1416	22577.6	3
26	4506663	60S ribosomal protein L8 [Homo sapiens]	20.2363	28007.3	3
27	55743128	60S ribosomal protein L32 [Homo sapiens]	20.2351	15849.8	2
28	4503513	eukaryotic translation initiation factor 3 subunit I [Homo sapiens]	20.2193	36478.6	2
29	4506623	60S ribosomal protein L27 [Homo sapiens]	20.2091	15787.8	2
30	15431303	60S ribosomal protein L9 [Homo sapiens]	20.1906	21849.8	3
31	390608669	prohibitin-2 isoform 3 [Homo sapiens]	20.1875	29025.7	2
32	4506643	60S ribosomal protein L37a [Homo sapiens]	20.17	10268.5	2
33	11415026	60S ribosomal protein L18a [Homo sapiens]	20.1687	20748.9	2
34	4506609	60S ribosomal protein L19 [Homo sapiens]	10.2696	23451.3	1
35	222418639	melanoma-associated antigen B2 [Homo sapiens]	10.2539	35255.1	1
36	18104948	60S ribosomal protein L21 [Homo sapiens]	10.239	18553.1	1
37	4504445	heterogeneous nuclear ribonucleoprotein A1 isoform a [Homo sapiens]	10.2335	34175.2	1
38	40353734	nucleophosmin isoform 2 [Homo sapiens]	10.2282	29446.3	1
39	4506725	40S ribosomal protein S4, X isoform X isoform [Homo sapiens]	10.2228	29579.1	1
40	108773789	replication factor C subunit 3 isoform 2 [Homo sapiens]	10.1981	34733.9	1
41	4506613	60S ribosomal protein L22 proprotein [Homo sapiens]	10.1853	14777.8	1
42	4503515	eukaryotic translation initiation factor 3 subunit H [Homo sapiens]	10.1843	39905.1	1
43	375151597	60S ribosomal protein L10 isoform c [Homo sapiens]	10.1799	20452.8	1
44	302565871	uncharacterized protein C9orf174 [Homo sapiens]	10.1795	197219	1
45	117168248	3-hydroxyacyl-CoA dehydratase 3 [Homo sapiens]	10.1734	43131.6	1
46	13259527	survival motor neuron protein isoform a [Homo sapiens]	10.1712	30430.8	1
47	395132450	60S ribosomal protein L13a isoform 2 [Homo sapiens]	10.1693	16720.4	1
48	17105394	60S ribosomal protein L23a [Homo sapiens]	10.1663	17684.1	1
49	4506701	40S ribosomal protein S23 [Homo sapiens]	10.1646	15797.7	1
50	6912634	60S ribosomal protein L13a isoform 1 [Homo sapiens]	10.1636	23562.4	1
51	117189975	heterogeneous nuclear ribonucleoproteins C1/C2 isoform a [Homo sapiens]	10.1618	33649.6	1
52	214010226	40S ribosomal protein S24 isoform d [Homo sapiens]	10.1612	32409.9	1
53	4506631	60S ribosomal protein L30 [Homo sapiens]	10.1594	12775.7	1
54	55956921	heterogeneous nuclear ribonucleoprotein A/B isoform b [Homo sapiens]	10.1593	30569.1	1
55	222352111	MKI67 FHA domain-interacting nucleolar phosphoprotein [Homo sapiens]	10.1584	34201	1
56	4507173	paraplegin isoform 1 precursor [Homo sapiens]	10.1566	88179	1
57	57863246	terminal uridylyltransferase 4 isoform b [Homo sapiens]	10.1556	185047	2
58	222352135	uncharacterized protein C5orf47 [Homo sapiens]	10.1555	19194	1
59	4506619	60S ribosomal protein L24 [Homo sapiens]	10.1551	17767.9	1
60	4506711	40S ribosomal protein S27 [Homo sapiens]	10.152	9454.84	1
61	4506621	60S ribosomal protein L26 [Homo sapiens]	10.149	17247.5	1
62	4758256	eukaryotic translation initiation factor 2 subunit 1 [Homo sapiens]	10.1475	36089.4	1
63	16117791	60S ribosomal protein L35a [Homo sapiens]	10.1438	12529.8	1
64	66346683	plasminogen activator inhibitor 1 RNA-binding protein isoform 3 [Homo sapiens]	10.1428	43109.6	1
65	193083114	poly(rC)-binding protein 2 isoform g [Homo sapiens]	10.1424	33475.3	1
66	5729909	secretoglobin family 1D member 2 precursor [Homo sapiens]	10.1412	9918.34	1
67	37577157	calpain-5 [Homo sapiens]	10.1384	73122.7	1
68	16751921	dermcidin preproprotein [Homo sapiens]	10.138	11276.8	1
69	151301127	dynein heavy chain 7, axonemal [Homo sapiens]	10.1372	460862	1
70	384081579	crumbs homolog 1 isoform 3 [Homo sapiens]	10.1348	151139	1
71	332801090	heterogeneous nuclear ribonucleoprotein D-like isoform b [Homo sapiens]	10.1335	40015.6	1
72	15100151	abhydrolase domain-containing protein 16A isoform a [Homo sapiens]	10.1313	63203.2	1
73	4506651	60S ribosomal protein L36a-like [Homo sapiens]	10.1312	12460.8	1
74	5902010	transcription termination factor, mitochondrial precursor [Homo sapiens]	10.1249	45749.1	1
75	295821176	WD repeat-containing protein 66 isoform 2 [Homo sapiens]	10.1243	106238	1
76	31542331	protein CYR61 precursor [Homo sapiens]	10.1236	41998.3	1
77	206597543	uncharacterized protein C10orf71 isoform 1 [Homo sapiens]	10.1233	156380	1
78	194578898	uncharacterized protein C17orf96 [Homo sapiens]	10.1233	39297.1	1
79	153792694	baculoviral IAP repeat-containing protein 6 [Homo sapiens]	10.1233	529935	1
80	157277988	cAMP-specific 3',5'-cyclic phosphodiesterase 4D isoform PDE4D4 [Homo sapiens]	10.1229	91057.9	1
81	110835710	sodium channel protein type 10 subunit alpha [Homo sapiens]	10.1217	220482	1
82	21464101	14-3-3 protein gamma [Homo sapiens]	10.1209	28284.9	1
83	148237105	uncharacterized protein C5orf49 [Homo sapiens]	10.1207	16980.6	1
84	296011073	nephronectin isoform E precursor [Homo sapiens]	10.1201	61917.3	1
85	4507467	transforming growth factor-beta-induced protein ig-h3 precursor [Homo sapiens]	10.1193	74634.1	1
86	4506085	mitogen-activated protein kinase 13 [Homo sapiens]	10.1193	42062.7	1
87	316983124	60S ribosomal protein L36a isoform a [Homo sapiens]	10.1191	16367.7	1
88	294459977	transient receptor potential cation channel subfamily V member 4 isoform c [Homo sapiens]	10.1183	85829.3	1
89	291575128	L-lactate dehydrogenase B chain [Homo sapiens]	10.1182	36615.2	1
90	190341070	AN1-type zinc finger protein 4 [Homo sapiens]	10.1176	80307.3	1
91	18860916	5'-3' exoribonuclease 2 [Homo sapiens]	10.1174	108513	1
92	219555700	leucine-rich repeat-containing protein 27 isoform a [Homo sapiens]	10.1172	60052.1	1
93	410171929	PREDICTED: uncharacterized protein LOC285556 [Homo sapiens]	10.1171	193669	1
94	226246554	coiled-coil domain-containing protein 168 [Homo sapiens]	10.1162	801429	1
95	209915581	60S ribosomal protein L28 isoform 1 [Homo sapiens]	10.1158	18418.4	1
96	124248539	axin interactor, dorsalization-associated protein [Homo sapiens]	10.1064	35001.3	1
97	281182836	stromal interaction molecule 2 isoform 3 precursor [Homo sapiens]	10.1015	67983.3	1

## Sheet: 4
		List of identified proteins from band #4
No.	Accession	Reference	Score	MW	Peptide
1	14591909	60S ribosomal protein L5 [Homo sapiens]	220.308	34340.7	82
2	5174447	guanine nucleotide-binding protein subunit beta-2-like 1 [Homo sapiens]	130.318	35054.6	19
3	16753227	60S ribosomal protein L6 [Homo sapiens]	120.229	32707.6	16
4	4506661	60S ribosomal protein L7a [Homo sapiens]	110.285	29977	28
5	15431301	60S ribosomal protein L7 [Homo sapiens]	100.204	29207.2	20
6	358356402	60S ribosomal protein L15 isoform 1 [Homo sapiens]	90.2181	24131.1	11
7	17158044	40S ribosomal protein S6 [Homo sapiens]	80.2874	28663	25
8	4506723	40S ribosomal protein S3a isoform 1 [Homo sapiens]	70.2233	29925.8	8
9	4506743	40S ribosomal protein S8 [Homo sapiens]	60.2549	24190.2	11
10	78000183	60S ribosomal protein L14 [Homo sapiens]	50.2527	23417	5
11	4506663	60S ribosomal protein L8 [Homo sapiens]	50.234	28007.3	7
12	58761498	heterogeneous nuclear ribonucleoprotein A1-like 2 [Homo sapiens]	50.2285	34204.3	5
13	341604768	60S ribosomal protein L13 isoform 2 [Homo sapiens]	50.1868	22170.4	8
14	4506607	60S ribosomal protein L18 isoform 1 [Homo sapiens]	40.1927	21621.1	6
15	15055539	40S ribosomal protein S2 [Homo sapiens]	40.1877	31304.6	4
16	11415026	60S ribosomal protein L18a [Homo sapiens]	40.1861	20748.9	5
17	163965364	nascent polypeptide-associated complex subunit alpha isoform b [Homo sapiens]	30.2022	23369.7	3
18	14141193	40S ribosomal protein S9 [Homo sapiens]	30.1874	22577.6	3
19	15718687	40S ribosomal protein S3 isoform 1 [Homo sapiens]	30.1705	26671.4	4
20	4504445	heterogeneous nuclear ribonucleoprotein A1 isoform a [Homo sapiens]	20.2543	34175.2	2
21	4506725	40S ribosomal protein S4, X isoform X isoform [Homo sapiens]	20.2425	29579.1	2
22	18104948	60S ribosomal protein L21 [Homo sapiens]	20.2299	18553.1	2
23	4506613	60S ribosomal protein L22 proprotein [Homo sapiens]	20.1784	14777.8	2
24	4506667	60S acidic ribosomal protein P0 [Homo sapiens]	20.1764	34251.8	2
25	5803036	heterogeneous nuclear ribonucleoprotein A0 [Homo sapiens]	10.2276	30821.8	1
26	47132595	phosphate carrier protein, mitochondrial isoform b precursor [Homo sapiens]	10.2208	39932.7	1
27	55743128	60S ribosomal protein L32 [Homo sapiens]	10.2204	15849.8	1
28	4506609	60S ribosomal protein L19 [Homo sapiens]	10.2081	23451.3	1
29	16579885	60S ribosomal protein L4 [Homo sapiens]	10.1841	47667.5	1
30	153252132	60S ribosomal protein L31 isoform 3 [Homo sapiens]	10.1821	13986.8	1
31	15431303	60S ribosomal protein L9 [Homo sapiens]	10.1796	21849.8	1
32	4506623	60S ribosomal protein L27 [Homo sapiens]	10.1788	15787.8	1
33	116256344	DEP domain-containing protein 7 isoform 2 [Homo sapiens]	10.1762	57669.9	1
34	221307584	prohibitin-2 isoform 1 [Homo sapiens]	10.1746	33275.9	1
35	4506643	60S ribosomal protein L37a [Homo sapiens]	10.1726	10268.5	1
36	215983058	magnesium transporter protein 1 [Homo sapiens]	10.1706	41504.4	1
37	388454162	mitogen-activated protein kinase-binding protein 1 isoform c [Homo sapiens]	10.1644	134225	1
38	4506901	serine/arginine-rich splicing factor 3 [Homo sapiens]	10.1634	19317.9	1
39	7661948	malectin precursor [Homo sapiens]	10.1615	32213.6	1
40	156564403	pyruvate dehydrogenase E1 component subunit beta, mitochondrial isoform 1 precursor [Homo sapiens]	10.16	39208.1	1
41	5803207	splicing factor U2AF 35 kDa subunit isoform a [Homo sapiens]	10.1595	27854.5	1
42	4506619	60S ribosomal protein L24 [Homo sapiens]	10.1589	17767.9	1
43	395132450	60S ribosomal protein L13a isoform 2 [Homo sapiens]	10.1551	16720.4	3
44	4885379	histone H1.4 [Homo sapiens]	10.1488	21852	1
45	217272865	myotubularin-related protein 4 [Homo sapiens]	10.1477	133268	2
46	167466233	myosin light chain kinase family member 4 [Homo sapiens]	10.1462	44479.6	1
47	38016949	astrotactin-2 isoform d [Homo sapiens]	10.1402	44532.1	1
48	14043072	heterogeneous nuclear ribonucleoproteins A2/B1 isoform B1 [Homo sapiens]	10.1391	37406.7	1
49	118582269	serine/arginine-rich splicing factor 1 isoform 2 [Homo sapiens]	10.1378	22446	1
50	50897278	probable G-protein coupled receptor 139 [Homo sapiens]	10.1371	40652.4	1
51	76496472	60S ribosomal protein L3 isoform b [Homo sapiens]	10.1359	40126.6	2
52	46249376	serine/threonine-protein phosphatase PP1-beta catalytic subunit isoform 1 [Homo sapiens]	10.1341	37162.6	1
53	300863105	sterile alpha motif domain-containing protein 9 [Homo sapiens]	10.133	184164	1
54	16117794	60S ribosomal protein L36 [Homo sapiens]	10.1323	12245.9	1
55	380503849	laminin subunit alpha-4 isoform 2 precursor [Homo sapiens]	10.1307	201692	1
56	256223315	bromodomain-containing protein 8 isoform 4 [Homo sapiens]	10.1298	94237.7	1
57	291575128	L-lactate dehydrogenase B chain [Homo sapiens]	10.1296	36615.2	1
58	46358366	zinc finger protein 746 isoform 2 [Homo sapiens]	10.1295	69092.4	1
59	110618244	lysine-specific demethylase 5A [Homo sapiens]	10.1287	191971	1
60	57863246	terminal uridylyltransferase 4 isoform b [Homo sapiens]	10.1257	185047	1
61	55770846	catenin alpha-2 isoform 1 [Homo sapiens]	10.1254	100384	1
62	110835710	sodium channel protein type 10 subunit alpha [Homo sapiens]	10.1254	220482	1
63	209915581	60S ribosomal protein L28 isoform 1 [Homo sapiens]	10.1254	18418.4	1
64	264681563	xaa-Pro aminopeptidase 1 isoform 1 [Homo sapiens]	10.1248	74750.8	1
65	16117791	60S ribosomal protein L35a [Homo sapiens]	10.1212	12529.8	1
66	16117789	60S ribosomal protein L34 [Homo sapiens]	10.1211	13284.5	1
67	4506711	40S ribosomal protein S27 [Homo sapiens]	10.1209	9454.84	1
68	239582714	leucine-rich repeat-containing protein 17 isoform 2 precursor [Homo sapiens]	10.1202	36250.2	1
69	359718912	probable E3 ubiquitin-protein ligase HECTD4 [Homo sapiens]	10.1199	469669	1
70	375151597	60S ribosomal protein L10 isoform c [Homo sapiens]	10.1198	20452.8	1
71	48375173	microtubule-associated protein 6 isoform 1 [Homo sapiens]	10.1198	86452	1
72	7657198	probable dimethyladenosine transferase [Homo sapiens]	10.119	35214.1	1
73	94681049	WD repeat-containing protein 96 [Homo sapiens]	10.1189	191861	1
74	117606355	protein furry homolog [Homo sapiens]	10.1184	338657	1
75	6912634	60S ribosomal protein L13a isoform 1 [Homo sapiens]	10.1181	23562.4	1
76	5902076	serine/arginine-rich splicing factor 1 isoform 1 [Homo sapiens]	10.1176	27727.8	1
77	41322923	plectin isoform 1a [Homo sapiens]	10.1174	515883	1
78	93141214	sodium channel protein type 2 subunit alpha isoform 2 [Homo sapiens]	10.1163	227824	1
79	171906559	peripheral-type benzodiazepine receptor-associated protein 1 isoform a [Homo sapiens]	10.1156	199926	1
80	390608669	prohibitin-2 isoform 3 [Homo sapiens]	10.1154	29025.7	1
81	221139764	PHD and RING finger domain-containing protein 1 [Homo sapiens]	10.1153	178470	1
82	296011073	nephronectin isoform E precursor [Homo sapiens]	10.1153	61917.3	1
83	170932494	syntaxin-7 [Homo sapiens]	10.1081	29797.3	1
84	333360873	A disintegrin and metalloproteinase with thrombospondin motifs 3 preproprotein [Homo sapiens]	10.1004	135515	1

## Sheet: 5
		List of identified proteins from band #5
No.	Accession	Reference	Score	MW	Peptide
1	5174447	guanine nucleotide-binding protein subunit beta-2-like 1 [Homo sapiens]	180.289	35054.6	39
2	17158044	40S ribosomal protein S6 [Homo sapiens]	130.267	28663	35
3	4506723	40S ribosomal protein S3a isoform 1 [Homo sapiens]	130.257	29925.8	18
4	14591909	60S ribosomal protein L5 [Homo sapiens]	110.289	34340.7	18
5	15431301	60S ribosomal protein L7 [Homo sapiens]	110.217	29207.2	24
6	4506661	60S ribosomal protein L7a [Homo sapiens]	90.2935	29977	19
7	15718687	40S ribosomal protein S3 isoform 1 [Homo sapiens]	90.2373	26671.4	11
8	15055539	40S ribosomal protein S2 [Homo sapiens]	80.2665	31304.6	17
9	4506743	40S ribosomal protein S8 [Homo sapiens]	80.2609	24190.2	11
10	16753227	60S ribosomal protein L6 [Homo sapiens]	60.2159	32707.6	8
11	341604768	60S ribosomal protein L13 isoform 2 [Homo sapiens]	60.2001	22170.4	9
12	358356402	60S ribosomal protein L15 isoform 1 [Homo sapiens]	60.1887	24131.1	6
13	4506607	60S ribosomal protein L18 isoform 1 [Homo sapiens]	50.2082	21621.1	7
14	14141193	40S ribosomal protein S9 [Homo sapiens]	50.1744	22577.6	5
15	78000183	60S ribosomal protein L14 [Homo sapiens]	40.2162	23417	4
16	11415026	60S ribosomal protein L18a [Homo sapiens]	40.2149	20748.9	5
17	4506663	60S ribosomal protein L8 [Homo sapiens]	30.2407	28007.3	5
18	395132450	60S ribosomal protein L13a isoform 2 [Homo sapiens]	20.1693	16720.4	3
19	4506613	60S ribosomal protein L22 proprotein [Homo sapiens]	20.159	14777.8	2
20	4885379	histone H1.4 [Homo sapiens]	20.1565	21852	2
21	209915581	60S ribosomal protein L28 isoform 1 [Homo sapiens]	20.1518	18418.4	2
22	378404908	glyceraldehyde-3-phosphate dehydrogenase isoform 2 [Homo sapiens]	20.1463	31528	2
23	375151597	60S ribosomal protein L10 isoform c [Homo sapiens]	10.248	20452.8	1
24	55743128	60S ribosomal protein L32 [Homo sapiens]	10.2247	15849.8	1
25	18104948	60S ribosomal protein L21 [Homo sapiens]	10.1991	18553.1	1
26	6912634	60S ribosomal protein L13a isoform 1 [Homo sapiens]	10.1912	23562.4	1
27	47132595	phosphate carrier protein, mitochondrial isoform b precursor [Homo sapiens]	10.1832	39932.7	1
28	167000751	gamma-aminobutyric acid receptor subunit alpha-2 precursor [Homo sapiens]	10.1831	51293.3	1
29	71274180	PLAC8-like protein 1 [Homo sapiens]	10.1804	19871.7	1
30	302565871	uncharacterized protein C9orf174 [Homo sapiens]	10.18	197219	1
31	4506701	40S ribosomal protein S23 [Homo sapiens]	10.1778	15797.7	1
32	15100151	abhydrolase domain-containing protein 16A isoform a [Homo sapiens]	10.1674	63203.2	1
33	41349499	myelin proteolipid protein isoform 1 [Homo sapiens]	10.1664	30057.1	1
34	58761498	heterogeneous nuclear ribonucleoprotein A1-like 2 [Homo sapiens]	10.1538	34204.3	1
35	57863246	terminal uridylyltransferase 4 isoform b [Homo sapiens]	10.1517	185047	3
36	7662677	ribosome biogenesis protein NSA2 homolog isoform 1 [Homo sapiens]	10.1516	30046.5	1
37	4506625	60S ribosomal protein L27a [Homo sapiens]	10.1516	16551	1
38	42544243	dynamin-3 isoform a [Homo sapiens]	10.1463	97034.7	1
39	4506629	60S ribosomal protein L29 [Homo sapiens]	10.1451	17741.1	1
40	262527289	kallikrein-11 isoform 3 precursor [Homo sapiens]	10.1414	30146.1	1
41	4502175	protein Shroom2 [Homo sapiens]	10.1375	176302	1
42	39753961	ras GTPase-activating-like protein IQGAP3 [Homo sapiens]	10.1364	184484	1
43	115583683	protein MMS22-like [Homo sapiens]	10.1361	142228	1
44	17975768	ephrin type-B receptor 3 precursor [Homo sapiens]	10.1338	110259	1
45	16975496	cortactin-binding protein 2 [Homo sapiens]	10.1276	180937	1
46	242332527	uncharacterized protein C5orf42 [Homo sapiens]	10.1275	361516	1
47	42542392	CCAAT/enhancer-binding protein zeta [Homo sapiens]	10.1237	120898	1
48	4502285	sarcoplasmic/endoplasmic reticulum calcium ATPase 2 isoform a [Homo sapiens]	10.1234	109620	1
49	379317167	protein Dok-7 isoform 3 [Homo sapiens]	10.1229	19721.6	1
50	5902104	transcription factor SOX-10 [Homo sapiens]	10.1218	49880.3	1
51	341604770	60S ribosomal protein L13 isoform 3 [Homo sapiens]	10.1216	18833.4	1
52	48928048	F-box/WD repeat-containing protein 11 isoform A [Homo sapiens]	10.1209	58385.6	1
53	145046269	rotatin [Homo sapiens]	10.1209	248468	1
54	169790825	teneurin-4 [Homo sapiens]	10.118	307759	1
55	218505793	protocadherin-15 isoform CD3-2 precursor [Homo sapiens]	10.1179	186112	1
56	148806928	uncharacterized protein KIAA1211 [Homo sapiens]	10.1016	136678	1

## Sheet: 6
		List of identified proteins from band #6
No.	Accession	Reference	Score	MW	Peptide
1	4506661	60S ribosomal protein L7a [Homo sapiens]	170.271	29977	63
2	5174447	guanine nucleotide-binding protein subunit beta-2-like 1 [Homo sapiens]	160.261	35054.6	26
3	15718687	40S ribosomal protein S3 isoform 1 [Homo sapiens]	150.216	26671.4	32
4	15431301	60S ribosomal protein L7 [Homo sapiens]	110.22	29207.2	29
5	4506743	40S ribosomal protein S8 [Homo sapiens]	100.257	24190.2	25
6	17158044	40S ribosomal protein S6 [Homo sapiens]	80.2215	28663	18
7	16753227	60S ribosomal protein L6 [Homo sapiens]	80.216	32707.6	9
8	15055539	40S ribosomal protein S2 [Homo sapiens]	80.1959	31304.6	9
9	358356402	60S ribosomal protein L15 isoform 1 [Homo sapiens]	80.191	24131.1	11
10	4506723	40S ribosomal protein S3a isoform 1 [Homo sapiens]	70.2055	29925.8	7
11	341604768	60S ribosomal protein L13 isoform 2 [Homo sapiens]	70.179	22170.4	17
12	4506663	60S ribosomal protein L8 [Homo sapiens]	60.3304	28007.3	21
14	14141193	40S ribosomal protein S9 [Homo sapiens]	60.1758	22577.6	6
15	11415026	60S ribosomal protein L18a [Homo sapiens]	50.179	20748.9	5
17	14591909	60S ribosomal protein L5 [Homo sapiens]	40.2167	34340.7	4
18	78000183	60S ribosomal protein L14 [Homo sapiens]	30.2148	23417	3
19	4506607	60S ribosomal protein L18 isoform 1 [Homo sapiens]	30.1821	21621.1	5
20	18104948	60S ribosomal protein L21 [Homo sapiens]	20.2598	18553.1	2
21	4506725	40S ribosomal protein S4, X isoform X isoform [Homo sapiens]	20.2172	29579.1	2
23	58761498	heterogeneous nuclear ribonucleoprotein A1-like 2 [Homo sapiens]	20.1879	34204.3	2
24	209915581	60S ribosomal protein L28 isoform 1 [Homo sapiens]	20.1877	18418.4	2
25	395132450	60S ribosomal protein L13a isoform 2 [Homo sapiens]	20.1661	16720.4	4
26	15431303	60S ribosomal protein L9 [Homo sapiens]	20.1635	21849.8	2
27	209969700	coiled-coil domain-containing protein 124 [Homo sapiens]	20.1629	25819.6	2
28	4506621	60S ribosomal protein L26 [Homo sapiens]	20.1617	17247.5	2
29	4885379	histone H1.4 [Homo sapiens]	20.1525	21852	3
30	316983124	60S ribosomal protein L36a isoform a [Homo sapiens]	20.1184	16367.7	2
31	4506609	60S ribosomal protein L19 [Homo sapiens]	10.2736	23451.3	1
32	375151597	60S ribosomal protein L10 isoform c [Homo sapiens]	10.2248	20452.8	1
33	55743128	60S ribosomal protein L32 [Homo sapiens]	10.2135	15849.8	1
34	4506623	60S ribosomal protein L27 [Homo sapiens]	10.2005	15787.8	1
35	300360580	inactive caspase-12 [Homo sapiens]	10.1862	38840.3	1
36	4506619	60S ribosomal protein L24 [Homo sapiens]	10.182	17767.9	1
37	214010226	40S ribosomal protein S24 isoform d [Homo sapiens]	10.1819	32409.9	1
38	4506643	60S ribosomal protein L37a [Homo sapiens]	10.1766	10268.5	1
39	6912634	60S ribosomal protein L13a isoform 1 [Homo sapiens]	10.1744	23562.4	1
40	384081579	crumbs homolog 1 isoform 3 [Homo sapiens]	10.1725	151139	2
41	238776833	THO complex subunit 4 [Homo sapiens]	10.1706	27540.9	1
42	378404908	glyceraldehyde-3-phosphate dehydrogenase isoform 2 [Homo sapiens]	10.1612	31528	1
43	313569770	60S ribosomal protein L17 isoform a [Homo sapiens]	10.1609	21383.3	1
44	384475548	protein sprouty homolog 1 [Homo sapiens]	10.1601	35098.8	1
45	41349499	myelin proteolipid protein isoform 1 [Homo sapiens]	10.1585	30057.1	1
46	155030190	mediator of RNA polymerase II transcription subunit 8 isoform 3 [Homo sapiens]	10.1451	32798	1
47	4506613	60S ribosomal protein L22 proprotein [Homo sapiens]	10.1436	14777.8	1
48	66932918	tyrosine-protein kinase Mer precursor [Homo sapiens]	10.1394	110179	1
49	57863246	terminal uridylyltransferase 4 isoform b [Homo sapiens]	10.1371	185047	1
50	4505773	prohibitin [Homo sapiens]	10.1362	29785.9	1
51	17105394	60S ribosomal protein L23a [Homo sapiens]	10.1339	17684.1	1
52	16117789	60S ribosomal protein L34 [Homo sapiens]	10.1327	13284.5	1
53	283806679	cytoplasmic dynein 2 heavy chain 1 isoform 1 [Homo sapiens]	10.1326	492311	1
54	308818195	dihydropyrimidinase-related protein 2 isoform 1 [Homo sapiens]	10.1322	73457.2	1
55	262527289	kallikrein-11 isoform 3 precursor [Homo sapiens]	10.1296	30146.1	1
56	33188445	microtubule-actin cross-linking factor 1 isoform a [Homo sapiens]	10.1293	620038	1
57	16117791	60S ribosomal protein L35a [Homo sapiens]	10.1279	12529.8	1
58	90265805	1-phosphatidylinositol 4,5-bisphosphate phosphodiesterase delta-1 isoform 2 [Homo sapiens]	10.1279	85611.1	1
59	7705805	28S ribosomal protein S2, mitochondrial [Homo sapiens]	10.1277	33228.1	1
60	5902076	serine/arginine-rich splicing factor 1 isoform 1 [Homo sapiens]	10.1268	27727.8	1
61	7019333	nuclear receptor-binding protein [Homo sapiens]	10.1237	59807.3	1
62	156071459	ADP/ATP translocase 2 [Homo sapiens]	10.1206	32831.2	1
63	4506727	40S ribosomal protein S4, Y isoform 1 [Homo sapiens]	10.1194	29437	1
64	301129184	patched domain-containing protein 4 isoform 2 [Homo sapiens]	10.1179	34829.5	1
65	16975496	cortactin-binding protein 2 [Homo sapiens]	10.1173	180937	1
66	4503273	angiotensin-converting enzyme isoform 1 precursor [Homo sapiens]	10.1163	149620	1
68	313482810	peroxisomal multifunctional enzyme type 2 isoform 1 [Homo sapiens]	10.1152	82972.9	1
69	126722969	centromere protein T [Homo sapiens]	10.1119	60385.8	1
70	345478671	phosphoribosyl pyrophosphate synthase-associated protein 2 isoform 4 [Homo sapiens]	10.1068	31301.4	1

## Sheet: 7
		List of identified proteins from band #7
No.	Accession	Reference	Score	MW	Peptide
1	15431301	60S ribosomal protein L7 [Homo sapiens]	160.236	29207.2	63
2	4506661	60S ribosomal protein L7a [Homo sapiens]	140.276	29977	27
3	15718687	40S ribosomal protein S3 isoform 1 [Homo sapiens]	130.204	26671.4	16
4	4506743	40S ribosomal protein S8 [Homo sapiens]	100.236	24190.2	29
5	341604768	60S ribosomal protein L13 isoform 2 [Homo sapiens]	90.2079	22170.4	20
6	358356402	60S ribosomal protein L15 isoform 1 [Homo sapiens]	80.1994	24131.1	14
7	4506725	40S ribosomal protein S4, X isoform X isoform [Homo sapiens]	70.2426	29579.1	10
8	16753227	60S ribosomal protein L6 [Homo sapiens]	70.2231	32707.6	9
9	14141193	40S ribosomal protein S9 [Homo sapiens]	60.1781	22577.6	6
10	4506663	60S ribosomal protein L8 [Homo sapiens]	50.2593	28007.3	11
11	15055539	40S ribosomal protein S2 [Homo sapiens]	50.2199	31304.6	5
12	11415026	60S ribosomal protein L18a [Homo sapiens]	50.2059	20748.9	7
13	17158044	40S ribosomal protein S6 [Homo sapiens]	50.1574	28663	5
14	78000183	60S ribosomal protein L14 [Homo sapiens]	40.2503	23417	7
15	4506607	60S ribosomal protein L18 isoform 1 [Homo sapiens]	40.216	21621.1	5
16	15431303	60S ribosomal protein L9 [Homo sapiens]	40.1691	21849.8	4
17	21265070	39S ribosomal protein L2, mitochondrial [Homo sapiens]	30.2413	33279.7	3
18	28416940	ribosome maturation protein SBDS [Homo sapiens]	30.1353	28745.3	3
19	375151597	60S ribosomal protein L10 isoform c [Homo sapiens]	30.1327	20452.8	3
20	4506609	60S ribosomal protein L19 [Homo sapiens]	20.2702	23451.3	2
21	18104948	60S ribosomal protein L21 [Homo sapiens]	20.2486	18553.1	2
22	209915581	60S ribosomal protein L28 isoform 1 [Homo sapiens]	20.1788	18418.4	2
23	5174449	histone H1x [Homo sapiens]	20.178	22473.5	2
24	15431288	60S ribosomal protein L10a [Homo sapiens]	20.1681	24815.5	2
25	395132450	60S ribosomal protein L13a isoform 2 [Homo sapiens]	20.1634	16720.4	6
26	4506727	40S ribosomal protein S4, Y isoform 1 [Homo sapiens]	20.1602	29437	2
27	4506623	60S ribosomal protein L27 [Homo sapiens]	20.1564	15787.8	2
28	4506621	60S ribosomal protein L26 [Homo sapiens]	20.1563	17247.5	2
29	7705805	28S ribosomal protein S2, mitochondrial [Homo sapiens]	20.1519	33228.1	2
30	4505773	prohibitin [Homo sapiens]	20.1488	29785.9	2
31	156071459	ADP/ATP translocase 2 [Homo sapiens]	20.1302	32831.2	2
32	209969700	coiled-coil domain-containing protein 124 [Homo sapiens]	20.1179	25819.6	2
33	14591909	60S ribosomal protein L5 [Homo sapiens]	10.2234	34340.7	1
34	313569770	60S ribosomal protein L17 isoform a [Homo sapiens]	10.2234	21383.3	1
35	55743128	60S ribosomal protein L32 [Homo sapiens]	10.2024	15849.8	1
36	6912634	60S ribosomal protein L13a isoform 1 [Homo sapiens]	10.1866	23562.4	1
37	302565871	uncharacterized protein C9orf174 [Homo sapiens]	10.1846	197219	1
38	47059046	protocadherin-23 isoform 1 [Homo sapiens]	10.1785	322032	1
39	4506631	60S ribosomal protein L30 [Homo sapiens]	10.1705	12775.7	1
40	4885523	noggin precursor [Homo sapiens]	10.1685	25757.2	1
41	7661536	B9 domain-containing protein 1 isoform b [Homo sapiens]	10.1619	22760.3	1
42	120953251	neuron navigator 3 [Homo sapiens]	10.1619	252864	1
43	238776833	THO complex subunit 4 [Homo sapiens]	10.1553	27540.9	1
44	4506619	60S ribosomal protein L24 [Homo sapiens]	10.1548	17767.9	1
45	5174447	guanine nucleotide-binding protein subunit beta-2-like 1 [Homo sapiens]	10.1537	35054.6	1
46	41350316	myotubularin-related protein 2 isoform 2 [Homo sapiens]	10.1531	65917.6	1
47	20149528	proline-serine-threonine phosphatase-interacting protein 1 [Homo sapiens]	10.152	47561.7	1
48	57863246	terminal uridylyltransferase 4 isoform b [Homo sapiens]	10.1508	185047	2
49	16117791	60S ribosomal protein L35a [Homo sapiens]	10.1498	12529.8	1
50	380503849	laminin subunit alpha-4 isoform 2 precursor [Homo sapiens]	10.1426	201692	1
51	4506625	60S ribosomal protein L27a [Homo sapiens]	10.1417	16551	1
52	4503271	decorin isoform a preproprotein [Homo sapiens]	10.1386	39721.8	1
53	397139548	PREDICTED: golgin A6 family-like 2 isoform 1 [Homo sapiens]	10.1372	79094.7	1
54	116174734	pappalysin-2 isoform 2 precursor [Homo sapiens]	10.1366	92078.3	2
55	38016949	astrotactin-2 isoform d [Homo sapiens]	10.1366	44532.1	1
56	4885379	histone H1.4 [Homo sapiens]	10.1365	21852	1
57	5453880	acidic leucine-rich nuclear phosphoprotein 32 family member A [Homo sapiens]	10.1356	28568.3	1
58	4503273	angiotensin-converting enzyme isoform 1 precursor [Homo sapiens]	10.1346	149620	1
59	256222019	ras-related protein Rab-10 [Homo sapiens]	10.134	22526.6	1
60	325652046	transcription elongation factor B polypeptide 1 isoform b [Homo sapiens]	10.1324	10825.4	1
61	281604136	serine/threonine-protein phosphatase PGAM5, mitochondrial isoform 1 [Homo sapiens]	10.1324	31984.6	1
62	21361659	importin-9 [Homo sapiens]	10.1305	115889	1
63	151301127	dynein heavy chain 7, axonemal [Homo sapiens]	10.1303	460862	1
64	343403794	NEDD8 ultimate buster 1 isoform 1 [Homo sapiens]	10.1277	73295.6	1
65	17105394	60S ribosomal protein L23a [Homo sapiens]	10.1277	17684.1	1
66	264681563	xaa-Pro aminopeptidase 1 isoform 1 [Homo sapiens]	10.1238	74750.8	1
67	61743954	neuroblast differentiation-associated protein AHNAK isoform 1 [Homo sapiens]	10.1228	628705	1
68	308818195	dihydropyrimidinase-related protein 2 isoform 1 [Homo sapiens]	10.1211	73457.2	1
69	55749577	ADP/ATP translocase 1 [Homo sapiens]	10.1209	33043.2	1
70	341604770	60S ribosomal protein L13 isoform 3 [Homo sapiens]	10.12	18833.4	1
71	4506651	60S ribosomal protein L36a-like [Homo sapiens]	10.1194	12460.8	1
72	379317167	protein Dok-7 isoform 3 [Homo sapiens]	10.1185	19721.6	1
73	116805348	trinucleotide repeat-containing gene 6A protein [Homo sapiens]	10.1174	210167	1
74	27544941	unconventional myosin-If [Homo sapiens]	10.1172	124766	1
75	110835710	sodium channel protein type 10 subunit alpha [Homo sapiens]	10.1159	220482	1
76	146198654	zinc finger protein 768 [Homo sapiens]	10.1157	60190.8	1
77	4506681	40S ribosomal protein S11 [Homo sapiens]	10.1154	18419	1

## Sheet: 8
		List of identified proteins from band #8
No.	Accession	Reference	Score	MW	Peptide
1	4506743	40S ribosomal protein S8 [Homo sapiens]	120.275	24190.2	71
2	341604768	60S ribosomal protein L13 isoform 2 [Homo sapiens]	120.206	22170.4	50
3	15431301	60S ribosomal protein L7 [Homo sapiens]	110.231	29207.2	20
4	358356402	60S ribosomal protein L15 isoform 1 [Homo sapiens]	90.2145	24131.1	18
5	4506607	60S ribosomal protein L18 isoform 1 [Homo sapiens]	70.232	21621.1	10
6	11415026	60S ribosomal protein L18a [Homo sapiens]	60.2017	20748.9	8
7	14141193	40S ribosomal protein S9 [Homo sapiens]	60.1817	22577.6	6
8	15431303	60S ribosomal protein L9 [Homo sapiens]	50.2516	21849.8	6
9	375151597	60S ribosomal protein L10 isoform c [Homo sapiens]	50.2208	20452.8	5
10	4506725	40S ribosomal protein S4, X isoform X isoform [Homo sapiens]	40.2252	29579.1	4
11	4506609	60S ribosomal protein L19 [Homo sapiens]	30.2714	23451.3	3
12	78000183	60S ribosomal protein L14 [Homo sapiens]	30.2542	23417	5
13	15431288	60S ribosomal protein L10a [Homo sapiens]	30.1697	24815.5	4
14	4506621	60S ribosomal protein L26 [Homo sapiens]	30.1651	17247.5	3
15	395132450	60S ribosomal protein L13a isoform 2 [Homo sapiens]	30.157	16720.4	7
16	4506727	40S ribosomal protein S4, Y isoform 1 [Homo sapiens]	30.1236	29437	3
17	18104948	60S ribosomal protein L21 [Homo sapiens]	20.259	18553.1	2
18	4506663	60S ribosomal protein L8 [Homo sapiens]	20.2292	28007.3	2
19	14591909	60S ribosomal protein L5 [Homo sapiens]	20.2257	34340.7	2
20	4506701	40S ribosomal protein S23 [Homo sapiens]	20.1901	15797.7	2
21	4506661	60S ribosomal protein L7a [Homo sapiens]	20.1716	29977	3
22	4506643	60S ribosomal protein L37a [Homo sapiens]	20.1697	10268.5	2
23	16753227	60S ribosomal protein L6 [Homo sapiens]	20.1692	32707.6	2
24	16751921	dermcidin preproprotein [Homo sapiens]	20.1528	11276.8	2
25	343403794	NEDD8 ultimate buster 1 isoform 1 [Homo sapiens]	20.1332	73295.6	3
26	16117789	60S ribosomal protein L34 [Homo sapiens]	20.1232	13284.5	2
27	62122917	filaggrin-2 [Homo sapiens]	10.2471	247926	1
28	55743128	60S ribosomal protein L32 [Homo sapiens]	10.2237	15849.8	1
29	31563374	eukaryotic translation initiation factor 6 isoform c [Homo sapiens]	10.2091	23719.6	1
30	66529005	multidrug resistance-associated protein 5 isoform 1 [Homo sapiens]	10.1972	160558	1
31	396578178	erythrocyte band 7 integral membrane protein isoform d [Homo sapiens]	10.1917	18687	1
32	4506629	60S ribosomal protein L29 [Homo sapiens]	10.1915	17741.1	1
33	47059046	protocadherin-23 isoform 1 [Homo sapiens]	10.1849	322032	2
34	17105394	60S ribosomal protein L23a [Homo sapiens]	10.1671	17684.1	1
35	7661536	B9 domain-containing protein 1 isoform b [Homo sapiens]	10.1641	22760.3	1
36	4506619	60S ribosomal protein L24 [Homo sapiens]	10.159	17767.9	1
37	194272204	actin-binding LIM protein 2 isoform 5 [Homo sapiens]	10.152	58945.5	1
38	57863246	terminal uridylyltransferase 4 isoform b [Homo sapiens]	10.1502	185047	2
39	4507249	signal transducing adapter molecule 1 [Homo sapiens]	10.1488	59142.1	1
40	294459977	transient receptor potential cation channel subfamily V member 4 isoform c [Homo sapiens]	10.1487	85829.3	1
41	20149528	proline-serine-threonine phosphatase-interacting protein 1 [Homo sapiens]	10.1483	47561.7	1
42	194688133	high mobility group protein B2 [Homo sapiens]	10.1411	24018.7	1
43	380503849	laminin subunit alpha-4 isoform 2 precursor [Homo sapiens]	10.1404	201692	1
44	4506623	60S ribosomal protein L27 [Homo sapiens]	10.1398	15787.8	1
45	218563749	arf-GAP with coiled-coil, ANK repeat and PH domain-containing protein 3 [Homo sapiens]	10.1397	92436.8	1
46	16117791	60S ribosomal protein L35a [Homo sapiens]	10.1367	12529.8	1
47	157151755	ribonuclease P protein subunit p30 isoform a [Homo sapiens]	10.1367	35542.2	1
48	116875831	regulator of microtubule dynamics protein 1 [Homo sapiens]	10.1347	35785.4	1
49	145046269	rotatin [Homo sapiens]	10.1347	248468	1
50	333609271	protein FAM161B [Homo sapiens]	10.1344	80610.3	1
51	156071459	ADP/ATP translocase 2 [Homo sapiens]	10.1331	32831.2	1
52	38373673	synaptonemal complex protein 2 [Homo sapiens]	10.1268	175528	1
53	5729986	ribonuclease P protein subunit p29 [Homo sapiens]	10.1264	25408.8	1
54	341604770	60S ribosomal protein L13 isoform 3 [Homo sapiens]	10.1259	18833.4	5
55	15100151	abhydrolase domain-containing protein 16A isoform a [Homo sapiens]	10.1252	63203.2	1
56	54607141	vacuolar protein sorting-associated protein 13D isoform 2 [Homo sapiens]	10.1227	488752	1
57	209915581	60S ribosomal protein L28 isoform 1 [Homo sapiens]	10.122	18418.4	1
58	4506613	60S ribosomal protein L22 proprotein [Homo sapiens]	10.122	14777.8	1
59	52317182	olfactory receptor 10S1 [Homo sapiens]	10.1219	36476.8	1
60	25777600	26S proteasome non-ATPase regulatory subunit 1 isoform 1 [Homo sapiens]	10.1218	105769	1
61	38788380	probable 2-oxoglutarate dehydrogenase E1 component DHKTD1, mitochondrial [Homo sapiens]	10.1209	102977	1
62	166235184	paladin [Homo sapiens]	10.1202	96693.3	1
63	300192959	zinc finger MYM-type protein 2 [Homo sapiens]	10.1201	154810	1
64	197927133	uncharacterized protein C1orf94 isoform a [Homo sapiens]	10.1199	65312.1	1
65	4506625	60S ribosomal protein L27a [Homo sapiens]	10.1198	16551	1
66	313569770	60S ribosomal protein L17 isoform a [Homo sapiens]	10.1195	21383.3	1
67	410651490	F-box/LRR-repeat protein 19 isoform 2 [Homo sapiens]	10.1186	71283.8	1
68	13129108	melanophilin isoform 1 [Homo sapiens]	10.1183	65909	1
69	126517478	peroxidasin-like protein precursor [Homo sapiens]	10.1169	163550	1
70	379317167	protein Dok-7 isoform 3 [Homo sapiens]	10.1165	19721.6	1
71	13375656	NKG2D ligand 3 precursor [Homo sapiens]	10.1162	27931.1	1
72	66773086	serine/threonine-protein kinase SBK1 [Homo sapiens]	10.1078	46222.4	1

## Sheet: 9
		List of identified proteins from band #9
No.	Accession	Reference	Score	MW	Peptide
1	215422401	CBP80/20-dependent translation initiation factor isoform 2 [Homo sapiens]	10.1258	67740.6	1

## Sheet: 10
		List of identified proteins from band #10
No.	Accession	Reference	Score	MW	Peptide
1	358356402	60S ribosomal protein L15 isoform 1 [Homo sapiens]	120.242	24131.1	68
2	14141193	40S ribosomal protein S9 [Homo sapiens]	120.209	22577.6	20
3	15431303	60S ribosomal protein L9 [Homo sapiens]	100.275	21849.8	21
4	395132450	60S ribosomal protein L13a isoform 2 [Homo sapiens]	100.263	16720.4	28
5	4506607	60S ribosomal protein L18 isoform 1 [Homo sapiens]	80.2349	21621.1	22
6	375151597	60S ribosomal protein L10 isoform c [Homo sapiens]	70.2589	20452.8	15
7	78000183	60S ribosomal protein L14 [Homo sapiens]	50.1835	23417	6
8	11415026	60S ribosomal protein L18a [Homo sapiens]	40.2304	20748.9	7
9	313569770	60S ribosomal protein L17 isoform a [Homo sapiens]	30.2432	21383.3	3
10	4506743	40S ribosomal protein S8 [Homo sapiens]	30.2036	24190.2	3
11	6912634	60S ribosomal protein L13a isoform 1 [Homo sapiens]	30.2033	23562.4	5
12	15431301	60S ribosomal protein L7 [Homo sapiens]	30.1767	29207.2	3
13	4506621	60S ribosomal protein L26 [Homo sapiens]	30.1549	17247.5	3
14	341604768	60S ribosomal protein L13 isoform 2 [Homo sapiens]	30.1359	22170.4	3
15	4506609	60S ribosomal protein L19 [Homo sapiens]	20.2597	23451.3	2
16	18104948	60S ribosomal protein L21 [Homo sapiens]	20.2386	18553.1	3
17	4506623	60S ribosomal protein L27 [Homo sapiens]	20.1898	15787.8	2
18	209915581	60S ribosomal protein L28 isoform 1 [Homo sapiens]	20.1826	18418.4	2
19	375151590	60S ribosomal protein L10 isoform b [Homo sapiens]	10.2471	24163.2	1
20	55743128	60S ribosomal protein L32 [Homo sapiens]	10.2219	15849.8	1
21	302565871	uncharacterized protein C9orf174 [Homo sapiens]	10.2072	197219	1
22	4504183	glutathione S-transferase P [Homo sapiens]	10.2035	23341	1
23	4506629	60S ribosomal protein L29 [Homo sapiens]	10.19	17741.1	1
24	214010226	40S ribosomal protein S24 isoform d [Homo sapiens]	10.1898	32409.9	1
25	156627575	UDP-N-acetylhexosamine pyrophosphorylase [Homo sapiens]	10.1804	56992.2	1
26	4506613	60S ribosomal protein L22 proprotein [Homo sapiens]	10.1731	14777.8	1
27	17105394	60S ribosomal protein L23a [Homo sapiens]	10.1679	17684.1	1
28	57863246	terminal uridylyltransferase 4 isoform b [Homo sapiens]	10.1584	185047	2
29	4506651	60S ribosomal protein L36a-like [Homo sapiens]	10.1513	12460.8	1
30	4506661	60S ribosomal protein L7a [Homo sapiens]	10.1493	29977	1
31	38524622	formin-binding protein 1 [Homo sapiens]	10.1463	71262.4	1
32	38016949	astrotactin-2 isoform d [Homo sapiens]	10.144	44532.1	1
33	15100151	abhydrolase domain-containing protein 16A isoform a [Homo sapiens]	10.1435	63203.2	1
34	255652953	zinc finger CCCH domain-containing protein 18 [Homo sapiens]	10.1355	106316	1
35	16117789	60S ribosomal protein L34 [Homo sapiens]	10.1339	13284.5	1
36	16117791	60S ribosomal protein L35a [Homo sapiens]	10.1294	12529.8	1
37	94721268	villin-like protein [Homo sapiens]	10.1284	95847.4	1
38	4503355	dedicator of cytokinesis protein 1 [Homo sapiens]	10.1269	215238	1
39	4506625	60S ribosomal protein L27a [Homo sapiens]	10.1253	16551	1
40	4506681	40S ribosomal protein S11 [Homo sapiens]	10.1227	18419	1
41	4506619	60S ribosomal protein L24 [Homo sapiens]	10.1192	17767.9	1
42	38016914	SAM domain and HD domain-containing protein 1 [Homo sapiens]	10.119	72154.9	1
43	153792694	baculoviral IAP repeat-containing protein 6 [Homo sapiens]	10.1169	529935	1
44	166795245	phosphatidylinositol 3-kinase regulatory subunit gamma [Homo sapiens]	10.1164	54414	1
45	55749769	pre-mRNA-splicing factor CWC22 homolog [Homo sapiens]	10.116	105401	1
46	57163987	sodium/calcium exchanger 2 precursor [Homo sapiens]	10.1156	100304	1
47	126012571	basement membrane-specific heparan sulfate proteoglycan core protein precursor [Homo sapiens]	10.1154	468533	1
48	145046269	rotatin [Homo sapiens]	10.115	248468	1
49	6715600	Golgin subfamily A member 4 isoform 2 [Homo sapiens]	10.1131	260979	2
50	222418791	EF-hand calcium-binding domain-containing protein 4B isoform a [Homo sapiens]	10.1004	83141.8	1

[truncated: 7 more sheets: 11, 12, 13, 14, 15, 16, 17]
